# Supplementary material for: Fabrication of Polyamide-6 Membranes—The Effect of Gelation Time towards Their Morphological, Physical and Transport Properties
Source: Membranes (Basel). 2022 Mar 10;12(3):315. doi: 10.3390/membranes12030315 (PMC8949474; doi:10.3390/membranes12030315)
Supplement: Supplementary file 1 [file membranes-12-00315-s001.zip]

Archive with 1 entries (1 files):
- membranes-1530425-supplementary.pdf
